# Supplementary material for: Antimicrobial Activity of Ceragenins against Vancomycin-Susceptible and -Resistant Enterococcus spp
Source: Pharmaceuticals (Basel). 2023 Nov 23;16(12):1643. doi: 10.3390/ph16121643 (PMC10747769; doi:10.3390/ph16121643)
Supplement: Supplementary file 1 [file pharmaceuticals-16-01643-s001.zip]

Archive with 1 entries (1 files):
- pharmaceuticals-2573443-supplementary.pdf
